# Supplementary material for: Identification of an additive interaction using parameter regularization and model selection in epidemiology
Source: PeerJ. 2024 Oct 14;12:e18304. doi: 10.7717/peerj.18304 (PMC11485060; doi:10.7717/peerj.18304)
Supplement: Supplemental Information 1 [file peerj-12-18304-s001.r]

library(rstan)
library(dplyr)
library(stringr)
library(ggplot2)
library(reshape2)
library(Hmisc)
library(ggpubr)

## estimation with regularization,which fit the no additive model,i.e. exp(beta[3]) = sum(exp(beta[1:2]))-1
add_code <-"
data{
  int<lower=0> N;
  int<lower=3> P;
  int<lower=0,upper=1> y[N];
  matrix[N,P] x;
}

parameters{
  real alpha;
  vector[P] beta;
}

transformed parameters{
  vector[P] tbeta = beta;
  tbeta[3] = log(exp(beta[1]) + exp(beta[2]) - 1); 
}

model{
  y ~ bernoulli_logit(alpha + x*tbeta);
}
"
model_obj <- stan_model(model_code = add_code,model_name = 'add' )

save(model_obj,file = "model_add.RData")

## estimation with classical logistic regression , Consistent with the glm fit.
addno_code <-"
data{
int<lower=0> N;
int<lower=3> P;
int<lower=0,upper=1> y[N];
matrix[N,P] x;
}

parameters{
real alpha;
vector[P] beta;
}

model{
y ~ bernoulli_logit(alpha + x*beta);
}
"

### detal method ###
# the length of beta is 3, omitting the intercept
# the dimention of bvar is 3 by 3
detal_method <- function(beta,bvar){
  RERI = sum(exp(beta)*c(-1,-1,1)) + 1
  
  AP = RERI/exp(beta[3])
  
  S = (exp(beta[3])-1)/(sum(exp(beta[1:2]))-2)
  
  h1 <- exp(beta)*(c(-1,-1,1))
  h2 <- c(-exp(beta[1:2])/exp(beta[3]), (sum(exp(beta[1:2]))-1)/exp(beta[3]))
  h3 <- c(-exp(beta[1:2])/(sum(exp(beta[1:2]))-2), exp(beta[3])/(exp(beta[3])-1))
  
  h <- rbind(h1,h2,h3)
  
  dv <- diag( h %*% bvar %*% t(h) )
  
  point <- c(RERI,AP,S) 
  
  up <- c(RERI,AP,log(S)) + 1.96*sqrt(dv)
  up[3] <- exp(up[3])
  
  low <- c(RERI,AP,log(S)) - 1.96*sqrt(dv)
  low[3] <- exp(low[3])
  
  res <- c(point,low,up)
  
  names(res) <- c("d_RERI","d_AP","d_S","d_RERI_low","d_AP_low","d_S_low","d_RERI_up","d_AP_up","d_S_up")
  return(res)
}

# x : the intercept indice omits
bootstrap_add <- function(x,y,nb=300){
  boot_fun <- function(){
    indices <- c(sample(which(glm_obj$y==1),replace = TRUE),sample(which(glm_obj$y==0),replace = TRUE))
    coef <- update(glm_obj,data=df_b[indices,])$coef[2:4]
    coef
  }
  
  df_b <- data.frame(x=x,y=y)
  glm_obj <- glm(y~.,data=df_b,family = binomial())
  
  b_res <- t(replicate(nb,boot_fun()))
  
  add_res <- as.data.frame(b_res) %>% transmute(RERI=exp(x.fx4)-exp(x.fx3)-exp(x.fx2) +1,
                                                AP = RERI/exp(x.fx4),
                                                S = abs((exp(x.fx4)-1)/(exp(x.fx3)+exp(x.fx2)-2)))  # 防止有负数存在,由于模型要求以最低的为对照才会一致
  
  boot_res <- as.vector(t(apply(add_res, 2, quantile, probs=c(0.5,0.025,0.975),na.rm=TRUE)))
  names(boot_res) <-  c("b_RERI","b_AP","b_S","b_RERI_low","b_AP_low","b_S_low","b_RERI_up","b_AP_up","b_S_up")
  
  return(boot_res)
}

# omit the intercept,and the first three is the value considered
# nsize : the sample size
# nsimulation : the number of simulation
generate_data <- function(beta,nsize,ith=1,nsimulation=1000,nb=300,seed=123){  
  
  # generate the x matrix, whose dimension depent on the length of true_beta
  np = length(beta)
  
  set.seed(seed = seed)
  
  fx = as.factor(sample(1:4,nsize,replace=TRUE))
  
  fx_matrix = model.matrix(~fx)[,-1]
  
  cx =  matrix(rnorm(nsize*(np-3),mean=0,sd=1),nrow = nsize)
  
  if(np > 3) x=cbind(fx_matrix,matrix(rnorm(nsize*(np-3),mean=0,sd=1),nrow = nsize)) else x= fx_matrix
  
  y =matrix(rbinom(nsize*nsimulation,1,prob = plogis(scale(x%*%beta))),ncol = nsimulation)
  
  result = lapply(1:nsimulation, function(index) {
    dataf <- list(yi=y[,index],x=x)
    
    glm_fit = glm(yi~x,data=dataf,family = binomial())
    
    delta_res = detal_method(beta = glm_fit$coefficients[2:4],bvar = vcov(glm_fit)[2:4,2:4] )
    
    boot_res = bootstrap_add(x=dataf$x,y=dataf$yi,nb=nb)
    
    
    stan_data = list(N=nsize,P=np,y=dataf$yi,x=dataf$x)
    stan_fit = optimizing(model_obj,data=stan_data,init=list(alpha=coef(glm_fit)[1],beta=coef(glm_fit)[-1]))
    
    res =  c(glm_fit$coefficients[2:4],glm_fit$deviance,stan_fit$par[(np+2):(np+4)],-2*stan_fit$value)
    
    res_names = c('glm_a','glm_b','glm_ab','glm_deviance','stan_a','stan_b','stan_ab','stan_deviance')
    
    names(res) <- res_names
    
    if(index %% 10 == 0) print(index)
    
    return(c(res,delta_res,boot_res))
  } )
  
  
  df <- do.call("rbind",result)
  
  df_dir <-  paste("./result/n",nsize, sep = "")
  
  if(!dir.exists(df_dir)) dir.create(df_dir)
  
  save_name <- paste(df_dir,"/simulation_",ith,".csv", sep = "")
  write.csv(df, save_name)
  return(df)
}


## 模拟数据

# 模拟1设置 nsize = 600
# 模拟2设置 nsize = 1000
# 模拟3 设置 nsize=400

simulate_1 <- generate_data(beta=log(c(4,5,20)), nsize = nsize,ith=1)
simulate_2 <- generate_data(beta=log(c(4,5,16)), nsize = nsize,ith=2)
simulate_3 <- generate_data(beta=log(c(4,5,12)), nsize = nsize,ith=3)
simulate_4 <- generate_data(beta=log(c(4,5,8)), nsize = nsize,ith=4)
simulate_5 <- generate_data(beta=log(c(4,5,6)), nsize = nsize,ith=5)
simulate_6 <- generate_data(beta=log(c(4,5,4)), nsize = nsize,ith=6)
simulate_7 <- generate_data(beta=log(c(4,5,2)), nsize = nsize,ith=7)

## 读入数据
df_files <- list.files(path="./result", full.names = TRUE, recursive = TRUE)
# df_file <- df_files[1]

# 计算没有交互作用的比率
# df_file 文件路径名
# nsize 样本量
show_res <- function(df_file, nsize){
  df <- read.csv(df_file)
  df_res <- as.tbl(df) %>% mutate(ic_add = stan_deviance-glm_deviance,
                                  aic_add = ic_add < 2,
                                  bic_add = ic_add < log(nsize),
                                  hq_add = ic_add < 2*log(log(nsize)),
                                  dre_add = d_RERI_low*d_RERI_up<0,
                                  dap_add = d_AP_low*d_AP_up<0,
                                  ds_add = (d_S_low-1)*(d_S_up-1)<0,
                                  bre_add = b_RERI_low*b_RERI_up<0,
                                  bap_add = b_AP_low*b_AP_up<0,
                                  bs_add = (b_S_low-1)*(b_S_up-1)<0) %>%
    select(ends_with("_add")) %>% summarise_all(mean)
  
}


df_res <- matrix(0,ncol=10)
df_res <- df_res[-1,]
nsizes <-as.numeric(do.call("c",str_extract_all(do.call("rbind",strsplit(df_files,"/"))[,3] ,"[0-9]+[0-9]")))
for(i in 1:length(df_files)){
  df_res <- rbind(df_res,show_res(df_files[i],nsizes[i]))
  
}

df_res <- cbind(df_res,nsizes)

vars <- c(
  AIC = "aic_add",
  BIC = "bic_add",
  HQ = "hq_add",
  RERI_Delta = "dre_add",
  AP_Delta = "dap_add",
  S_Delta = "ds_add",
  RERI_Bootstrap = "bre_add",
  AP_Bootstrap = "bap_add",
  S_Bootstrap = "bs_add"
)

df_plot_alpha <- df_res %>% filter(aic_add > 0.7) %>% select(-c(X,ic_add)) %>%
  rename(!!vars) %>%  melt(id.vars=c("nsizes")) %>% mutate(nsizes= as.factor(nsizes))

plot_alpha <-  ggplot(df_plot_alpha,aes(x=variable,y=value,group=nsizes)) + 
  geom_line(aes(linetype=nsizes),size=1) + geom_point(size=2) +
  theme_bw() +
  theme(legend.position = c(0.9,0.85),legend.text = element_text(size = 15) ,
        legend.key.size=unit(1,'cm'),
        legend.title = element_text(size=15),
        axis.text = element_text(size = 15),
        title=element_text(size=15),
        panel.border = element_blank(),
        panel.grid.major = element_blank(),
        panel.grid.minor = element_blank(),
        axis.line = element_line(colour = "black")
  ) +
  labs(title=" ", x=" ", y="percentage of no interaction")


ggsave("plot_alpha.jpeg",plot_alpha,width = 14.6,height = 8.8)

###################################################################
###### regularized logistic

mle.logreg = function(fmla, data ,penalty=0)
{
  # Define the negative log likelihood function
  logl <- function(theta,x,y,penalty){
    y <- y
    x <- as.matrix(x)
    beta <- theta[1:ncol(x)]
    
    # Use the log-likelihood of the Bernouilli distribution, where p is
    # defined as the logistic transformation of a linear combination
    # of predictors, according to logit(p)=(x%*%beta)
    pen <- abs(exp(beta[4])-exp(beta[3])-exp(beta[2])+1)
    pen <- pen*(pen>0.00001)
    loglik <- sum(-y*log(1 + exp(-(x%*%beta))) - (1-y)*log(1 + exp(x%*%beta))) - penalty*pen
    return(-loglik)
  }
  
  # Prepare the data
  outcome = rownames(attr(terms(fmla),"factors"))[1]
  dfrTmp = model.frame(data)
  x = as.matrix(model.matrix(fmla, data=dfrTmp))
  y = as.matrix(data[,match(outcome,colnames(data))])
  
  # Define initial values for the parameters
  
  theta.start = glm(fmla,data,family = binomial())$coef #rep(0,(dim(x)[2]))
  # names(theta.start) = colnames(x)
  
  # Calculate the maximum likelihood
  mle = optim(theta.start,logl,x=x,y=y,penalty=penalty,hessian = T)
  out = list(beta=mle$par,vcov=solve(mle$hessian),ll=2*mle$value)
}

#################
## without interaction
#################
set.seed(123)

n_rl <- 600
x1 <- factor(sample(0:3,n_rl,rep=TRUE))

L  <- (x1==1) + (x1==2) + 1.48988*(x1==3)
y  <- ifelse(runif(n_rl)<=plogis(L), 1, 0)


df_rl <- data.frame(y=y,x=x1)[1:400,]
x2 <- model.matrix(y~x1)
Xnew <- x2[401:n_rl,]
Ynew <- y[401:n_rl]


penalty <- seq(0,0.5,by=.01)
np <- length(penalty)
rbeta <- matrix(,ncol=np,nrow=4)
colnames(rbeta) <- penalty

gaic <- matrix(,ncol=np,nrow=3)

for(i in 1:np) {
  f <- mle.logreg(y~x,df_rl,penalty[i])
  rbeta[,i] <- f$beta
  pred.logit <- Xnew %*% f$beta
  pred <- plogis(pred.logit)
  C.index <- somers2(pred, Ynew)["C"]
  Brier   <- mean((pred-Ynew)^2)
  Deviance<- -2*sum( Ynew*log(pred) + (1-Ynew)*log(1-pred) )
  
  gaic[,i] <- c(C.index,Brier,Deviance)
}

apply(gaic,1,which.min)

rbeta_plot <- data.frame(t(rbind(penalty,rbeta)))
colnames(rbeta_plot) <- c("penalty","theta0","theta1","theta2","theta3")

df_plot <- as.tbl(rbeta_plot) %>% mutate(reri=abs(exp(theta3)-exp(theta2)-exp(theta1)+1)) %>%
  select(-theta0) %>%
  melt(id=c("penalty")) 

p_without <- ggplot(df_plot,mapping=aes(x=penalty,y=value,group=variable)) +
  geom_line(aes(linetype=variable),size=1.2) +
  geom_vline(xintercept = 0.49, linetype="dashed") +
  xlab(label=expression(lambda)) + 
  scale_linetype_manual(values=c("dotted","dotted","dotted","solid")) +
  annotate(geom = "text", x=0.51,y=rbeta[2,np],label=expression(hat(theta)[1]),size=8) +
  annotate(geom = "text", x=0.51,y=rbeta[3,np],label=expression(hat(theta)[2]),size=8) +
  annotate(geom = "text", x=0.51,y=rbeta[4,np],label=expression(hat(theta)[3]),size=8) +
  annotate(geom = "text", x=0.44,y=0.12,label=expression(abs(e^hat(theta)[3]-e^hat(theta)[1]-e^hat(theta)[2]+1)),size=8) +
  scale_x_continuous(limits = c(0,0.52),breaks = seq(0,1,0.1)) +
  theme_classic() + theme(legend.position = "none",
                          axis.text = element_text(size=15),
                          axis.title = element_text(size = 15),
                          plot.margin=unit(rep(1,4),'lines')) 

ggsave("regularized_without_plot.jpeg",p_without,width =7.3,height = 8.8)
ggsave("regularized_without_plot.eps",p_without,width = 7.3,height = 8.8)

ggarrange(p_without,p_with,ncol=2,nrow=1,labels=c("A","B"))

#################
## with interaction
#################
set.seed(123)

n_rl <- 600
x1 <- factor(sample(0:3,n_rl,rep=TRUE))

L  <- (x1==1) + (x1==2) + 1.9*(x1==3)
y  <- ifelse(runif(n_rl)<=plogis(L), 1, 0)

df_rl <- data.frame(y=y,x=x1)[1:400,]
x2 <- model.matrix(y~x1)
Xnew <- x2[401:n_rl,]
Ynew <- y[401:n_rl]

penalty <- seq(0,0.06,by=.005)
np <- length(penalty)
rbeta <- matrix(,ncol=np,nrow=4)
colnames(rbeta) <- penalty

gaic <- matrix(,ncol=np,nrow=3)

for(i in 1:np) {
  f <- mle.logreg(y~x,df_rl,penalty[i])
  rbeta[,i] <- f$beta
  pred.logit <- Xnew %*% f$beta
  pred <- plogis(pred.logit)
  C.index <- somers2(pred, Ynew)["C"]
  Brier   <- mean((pred-Ynew)^2)
  Deviance<- -2*sum( Ynew*log(pred) + (1-Ynew)*log(1-pred) )
  
  gaic[,i] <- c(C.index,Brier,Deviance)
}

apply(gaic, 1, which.min)

rbeta_plot <- data.frame(t(rbind(penalty,rbeta)))
colnames(rbeta_plot) <- c("penalty","theta0","theta1","theta2","theta3")

df_plot <- as.tbl(rbeta_plot) %>% mutate(reri=abs(exp(theta3)-exp(theta2)-exp(theta1)+1)) %>%
  select(-theta0) %>%
  melt(id=c("penalty")) 

p_with <- ggplot(df_plot,mapping=aes(x=penalty,y=value,group=variable)) +
  geom_line(aes(linetype=variable),size=1.2) +
  geom_vline(xintercept = 0, linetype="dashed") +
  xlab(label=expression(lambda)) + 
  scale_linetype_manual(values=c("dotted","dotted","dotted","solid")) +
  annotate(geom = "text", x=0.061,y=rbeta[2,np],label=expression(hat(theta)[1]),size=8) +
  annotate(geom = "text", x=0.061,y=rbeta[3,np],label=expression(hat(theta)[2]),size=8) +
  annotate(geom = "text", x=0.061,y=rbeta[4,np],label=expression(hat(theta)[3]),size=8) +
  annotate(geom = "text", x=0.052,y=0.1,label=expression(abs(e^hat(theta)[3]-e^hat(theta)[1]-e^hat(theta)[2]+1)),size=8) +
  scale_x_continuous(limits = c(0,0.062),breaks = seq(0,1,0.01)) +
  theme_classic() + theme(legend.position = "none",
                          axis.text = element_text(size=15),
                          axis.title = element_text(size = 15),
                          plot.margin=unit(rep(1,4),'lines')) 

ggsave("regularized_with_plot.jpeg",p_with,width = 7.3,height = 8.8) # 14.6
ggsave("regularized_with_plot.eps",p_with,width = 7.3,height = 8.8) # 14.6
